# Supplementary material for: A Case Study on the Development of a High-Intensity Interval Training Set for a National-Level Middle-Distance Swimmer: The Conception of the Faster-than-Race Pace Test Set
Source: J Funct Morphol Kinesiol. 2025 Jul 29;10(3):291. doi: 10.3390/jfmk10030291 (PMC12371893; doi:10.3390/jfmk10030291)
Supplement: Supplementary file 1 [file jfmk-10-00291-s001.zip]

Archive with 1 entries (1 files):
- jfmk-3755621-supplementary.pdf
